# Supplementary material for: The Effectiveness of Nutritional Interventions on Maternal and Childhood Anaemia in Sindh, Pakistan
Source: Nutrients. 2025 Nov 26;17(23):3701. doi: 10.3390/nu17233701 (PMC12694230; doi:10.3390/nu17233701)
Supplement: Supplementary file 1 [file nutrients-17-03701-s001.zip]

Archive with 1 entries (1 files):
- nutrients-3974617-supplementary.pdf
